# Supplementary material for: Structural Studies on the Binding Mode of Bisphenols to PPARγ
Source: Biomolecules. 2024 May 30;14(6):640. doi: 10.3390/biom14060640 (PMC11202036; doi:10.3390/biom14060640)
Supplement: Supplementary file 1 [file biomolecules-14-00640-s001.zip]

Archive with 1 entries (1 files):
- biomolecules-3024156-supplementary.pdf
